# Supplementary material for: A role for sirtuin 1 in FGF23 activation following β-glycerophosphate treatment
Source: Pflugers Arch. 2024 May 21;476(8):1279–88. doi: 10.1007/s00424-024-02974-5 (PMC11271368; doi:10.1007/s00424-024-02974-5)
Supplement: Supplementary file 1 — Supplementary file1 Expression of osteoblast markers during MC3T3-E1 differentiation. Expression of (A) Alpl, (B) Bglap, (C) Postn and (D) Runx2 in MC3T3-E1 during differentiation. In week 4 cells were differentiated with and without BGP. Error bars indicate mean ± SEM. Abbreviations: BGP: β-glycerophosphate. (XLSX 27 KB) [file 424_2024_2974_MOESM1_ESM.xlsx]

## Sheet: Figure1D Expression of Dmp1
Control	BGP	Apocynin	BGP_Apocynin	Control	BGP	Apocynin	BGP_Apocynin
0.0132533	0.0798535	0.0199495	0.0793019	0.000127431	0.000712906	0.00010918	0.000368257
0.0193637	0.0940779	0.0105216	0.0872319	0.000161744	0.000458433	0.000129928	0.000327549
0.0146902	0.105185	0.0126651	0.0846116	0.000130379	0.000638954	0.000123774	0.000336525
				0.000107453	0.000500619	9.90832e-05	0.000386565
				0.000146177	0.000736003	9.67084e-05	0.000363691
				0.00011824	0.00053804	0.000127784	0.000250483

## Sheet: Figure1E Expression of Fgf23
Control	BGP	Apocynin	BGP_Apocynin	Control	BGP	Apocynin	BGP_Apocynin
0.000257614	0.00120772	0.000188063	0.000825468	0.00771563	0.0557455	0.0146293	0.0534376
0.000240196	0.00210057	0.00019228	0.0012868	0.00833848	0.04979	0.0138401	0.0560944
0.000257882	0.00264045	0.000120223	0.000872837	0.00843732	0.0440718	0.0144179	0.0712977
				0.0099575	0.063769	0.0174334	0.0617251
				0.0121407	0.0596225	0.0132396	0.052995
				0.00886908	0.0542212	0.0153566	0.0627605

## Sheet: Figure1F Expression of Hmox1
Control	BGP	Apocynin	BGP_Apocynin	Control	BGP	Apocynin	BGP_Apocynin
0.00868957	0.00632158	0.00703858	0.00824366	0.00841396	0.0073962	0.00893077	0.00697786
0.00600966	0.00577085	0.00699723	0.00784506	0.00893696	0.00614232	0.00755161	0.00765703
0.00615084	0.0075936	0.00657406	0.0073553	0.00835584	0.00592487	0.00893696	0.0080824
				0.0079988	0.00797113	0.0102445	0.00772098
				0.00964502	0.00649255	0.00783962	0.00712448
				0.0066797	0.0073197	0.00711954	0.00812735

## Sheet: Figure1G Expression of Nqo1
Control	BGP	Apocynin	BGP_Apocynin
0.00207957	0.0017805	0.00171271	0.00144121
0.00188856	0.00175295	0.00179164	0.00154948
0.00204313	0.00221573	0.00173963	0.0014268

## Sheet: Figure1I Expression of Fgf23
0_TBHP	5_TBHP	10_TBHP	50_TBHP
0.000441591	0.000545172	0.000205297	0.000306251
0.000306251	0.000492018	0.000231934	0.000281808
0.000420385	0.000387639	0.000238454	0.000312252
0.00031771	0.000294387	0.000386565	0.000246521

## Sheet: Figure2A Expression of Fgf23
Control_exp2	BGP_exp2	Ex527_exp2	BGP_Ex527_exp2	Control_exp3	BGP_Exp3	EX527_exp3	BGP_ex527_exp3
0.000191019	0.0011048	0.000176505	8.92988e-05	0.000127431	0.000712906	0.000106416	0.000303293
0.00026902	0.00105906	0.000185024	0.000168262	0.000161744	0.000458433	8.14345e-05	0.000383098
0.000136482	0.00142977	0.000145873	0.000112874	0.000130379	0.000638954	8.02021e-05	0.000377823
0.00015039	0.00138107	0.000135633	0.000114847	0.000107453	0.000500619	7.70952e-05	0.000417482
				0.000146177	0.000736003	5.81041e-05	0.000395235
				0.00011824	0.00053804	8.59585e-05	0.000373656

## Sheet: Figure2B Expression of Dmp1
Control_exp2	BGP_exp2	Ex527_exp2	BGP_Ex527_exp2	Control_exp3	BGP_Exp3	EX527_exp3	BGP_ex527_exp3
0.0220971	0.072998	0.0200119	0.00908688	0.00771563	0.0557455	0.00801545	0.0394454
0.0283403	0.077428	0.0160866	0.0165159	0.00833848	0.04979	0.0105399	0.0357974
0.0199288	0.0824692	0.0184402	0.0114144	0.00843732	0.0440718	0.00931002	0.0337025
0.0151872	0.0950612	0.0145181	0.0109646	0.0099575	0.063769	0.0096718	0.0407233
				0.0121407	0.0596225	0.00693446	0.0450603
				0.00886908	0.0542212	0.00815556	0.0374472

## Sheet: Figure2C Expression of Fgf23
Control	SRT1720	Control	SRT1720
0.000195845	0.000293368	0.000145066	0.000355959
0.000194897	0.000425074	0.000236971	0.000292759
0.000154404	0.000340278	0.00020177	0.000268647
0.000232578	0.00029767	0.000269767	0.000303924
0.000293165	0.000235661	0.000190094	0.000207443

## Sheet: Figure2E Expression of Fgf23
Control	BGP	Glucose	BGP_glucose
0.000184256	0.00102654	0.000107677	0.00146285
0.000132199	0.00125161	0.000109787	0.0010103
0.000225435	0.00120396	0.000158745	0.00117836

## Sheet: Figure3B Foxo3a protein
Control	BGP	EX527	EX527 _BGP
1.36331	1.12854	0.696463	0.986512
0.9084	1.12034	0.874954	1.16941
0.350606	2.56779	0.623065	1.06414
0.792742	0.553211	0.533208	0.846907

[truncated: 6 more sheets: Figure3C Foxo3a protein, Figure3E Expression of Hes1, Figure3F Expression of Hes1, Figure4A Expression of Fgf23, Figure4B Expression of Dmp1, Figure4C Intracellular phosphat]
